# Supplementary material for: (3S,7aR)-7-Meth­oxy-7a-methyl-3-phenyl-2,3-dihydro­pyrrolo[2,1-b]oxazol-5(7aH)-one
Source: Acta Crystallogr Sect E Struct Rep Online. 2008 Dec 6;65(Pt 1):o27. doi: 10.1107/S1600536808040105 (PMC2967946; doi:10.1107/S1600536808040105)
Supplement: Supplementary file 1 [file e-65-00o27-sup1.cif]

##############################################################################
###                                                                        ###
###        Electronic paper (Acta Crystallographica Section E)             ###
###                                                                        ###
##############################################################################
#                                                                            #
# This CIF contains the data in a paper accepted for publication in Acta     #
# Crystallographica Section E. It conforms to the requirements of Notes      #
# for Authors for Section E, and has been peer reviewed under the auspices   #
# of the IUCr Commission on Journals.                                        #
#                                                                            #
# Full details of the Crystallographic Information File format               #
# are given in the paper "The Crystallographic Information File (CIF):       #
# a New Standard Archive File for Crystallography" by S. R. Hall, F. H.      #
# Allen and I. D. Brown [Acta Cryst. (1991), A47, 655-685].                  #
#                                                                            #
# The current version of the core CIF dictionary is obtainable from          #
# ftp://ftp.iucr.org/pub/cif_core.dic. The current version number is 2.4.    #
#                                                                            #
# Software is freely available for graphical display of the structure(s) in  #
# this CIF.  For information consult the CIF home page http://www.iucr.org/  #
# cif/home.html                                                              #
#                                                                            #
# This file may be used for bona fide research purposes within the           #
# scientific community so long as proper attribution is given to the journal # 
# article from which it was obtained.                                        #
#                                                                            #
##############################################################################
                                             
data_I
_audit_creation_method     SHELXL-97
_chemical_name_systematic
;
(3<i>S</i>,7a<i>R</i>)-7-Methoxy-7a-methyl-3-phenyl-2,3-
dihydropyrrolo[2,1-b]oxazol-5(7a<i>H</i>)-one
;
_chemical_name_common     ?
_chemical_formula_moiety     'C14 H15 N O3'
_chemical_formula_sum     'C14 H15 N O3'
_chemical_formula_iupac     'C14 H15 N O3'
_chemical_formula_weight     245.27
_chemical_melting_point     ?
_symmetry_cell_setting     monoclinic
_symmetry_space_group_name_H-M     'P 21'
_symmetry_space_group_name_Hall     'P 2yb'
loop_
    _symmetry_equiv_pos_as_xyz
    'x, y, z'
    '-x, y+1/2, -z'
_cell_length_a     7.8238(10)
_cell_length_b     5.9033(7)
_cell_length_c     13.711(3)
_cell_angle_alpha     90.00
_cell_angle_beta     96.597(14)
_cell_angle_gamma     90.00
_cell_volume     629.05(16)
_cell_formula_units_Z     2
_cell_measurement_reflns_used     672
_cell_measurement_theta_min     2.8492
_cell_measurement_theta_max     32.6271
_cell_measurement_temperature     293(2)
_exptl_crystal_description     'needle'
_exptl_crystal_colour     'colourless'
_exptl_crystal_size_max     0.40
_exptl_crystal_size_mid     0.18
_exptl_crystal_size_min     0.12
_exptl_crystal_density_diffrn     1.295
_exptl_crystal_density_meas     ?
_exptl_crystal_density_method     'not measured'
_exptl_crystal_F_000     260
_exptl_absorpt_coefficient_mu     0.091
_exptl_absorpt_correction_type     'multi-scan'
_exptl_absorpt_process_details     '(CrysAlis RED; Oxford Diffraction, 2008)'
_exptl_absorpt_correction_T_min     0.964
_exptl_absorpt_correction_T_max     0.984
_exptl_special_details
;
;
_diffrn_ambient_temperature     173(2)
_diffrn_radiation_type     MoK\a
_diffrn_radiation_wavelength     0.71073
_diffrn_radiation_source     'fine-focus sealed tube'
_diffrn_radiation_monochromator     graphite
_diffrn_measurement_device_type     'Oxford Diffraction Gemini S Ultra'
_diffrn_measurement_method     '\f and \w'
_diffrn_detector_area_resol_mean     ?
_diffrn_reflns_number     3205
_diffrn_reflns_av_R_equivalents     0.0669
_diffrn_reflns_av_sigmaI/netI     0.1104
_diffrn_reflns_theta_min     2.86
_diffrn_reflns_theta_max     24.99
_diffrn_reflns_theta_full     24.99
_diffrn_measured_fraction_theta_max     0.954
_diffrn_measured_fraction_theta_full     0.954
_diffrn_reflns_limit_h_min     -9
_diffrn_reflns_limit_h_max     9
_diffrn_reflns_limit_k_min     -4
_diffrn_reflns_limit_k_max     7
_diffrn_reflns_limit_l_min     -16
_diffrn_reflns_limit_l_max     14
_diffrn_standards_number     ?
_diffrn_standards_interval_count     ?
_diffrn_standards_interval_time     ?
_diffrn_standards_decay_%     ?
_refine_special_details
;
 Refinement of F^2^ against ALL reflections.  The weighted R-factor wR and
 goodness of fit S are based on F^2^, conventional R-factors R are based
 on F, with F set to zero for negative F^2^. The threshold expression of
 F^2^ > 2sigma(F^2^) is used only for calculating R-factors(gt) etc. and is
 not relevant to the choice of reflections for refinement.  R-factors based
 on F^2^ are statistically about twice as large as those based on F, and R-
 factors based on ALL data will be even larger.
;
_reflns_number_total     1170
_reflns_number_gt     691
_reflns_threshold_expression     I>2\s(I)
_refine_ls_structure_factor_coef     Fsqd
_refine_ls_matrix_type     full
_refine_ls_R_factor_all     0.0925
_refine_ls_R_factor_gt     0.0448
_refine_ls_wR_factor_gt     0.0681
_refine_ls_wR_factor_ref     0.0758
_refine_ls_goodness_of_fit_ref     0.891
_refine_ls_restrained_S_all     0.890
_refine_ls_number_reflns     1170
_refine_ls_number_parameters     163
_refine_ls_number_restraints     1
_refine_ls_hydrogen_treatment     constr
_refine_ls_weighting_scheme     calc
_refine_ls_weighting_details
                 'calc w=1/[\s^2^(Fo^2^)+(0.0229P)^2^] where P=(Fo^2^+2Fc^2^)/3'
_atom_sites_solution_hydrogens     geom
_atom_sites_solution_primary     direct
_atom_sites_solution_secondary     difmap
_refine_ls_shift/su_max     0.016
_refine_ls_shift/su_mean     0.003
_refine_diff_density_max     0.155
_refine_diff_density_min     -0.145
_refine_ls_extinction_method     none
_refine_ls_extinction_coef     ?
_refine_ls_abs_structure_details     ?
_refine_ls_abs_structure_Flack     ?
loop_
    _atom_type_symbol
    _atom_type_description
    _atom_type_scat_dispersion_real
    _atom_type_scat_dispersion_imag
    _atom_type_scat_source
    'C' 'C' 0.0033 0.0000
                         'International Tables Vol C Tables 4.2.6.8 and 6.1.1.4'
    'H' 'H' 0.0000 0.0000
                         'International Tables Vol C Tables 4.2.6.8 and 6.1.1.4'
    'O' 'O' 0.0106 0.0000
                         'International Tables Vol C Tables 4.2.6.8 and 6.1.1.4'
    'N' 'N' 0.0061 0.0000
                         'International Tables Vol C Tables 4.2.6.8 and 6.1.1.4'
_computing_data_collection     'CrysAlis CCD (Oxford Diffraction, 2008)'
_computing_cell_refinement     'CrysAlis RED (Oxford Diffraction, 2008)'
_computing_data_reduction     'CrysAlis RED (Oxford Diffraction, 2008)'
_computing_structure_solution     'SHELXTL (Sheldrick, 2008)'
_computing_structure_refinement     'SHELXTL (Sheldrick, 2008)'
_computing_molecular_graphics     'ORTEP-3 (Farrugia, 1997)'
_computing_publication_material     'SHELXTL (Sheldrick, 2008)'
loop_
    _atom_site_type_symbol
    _atom_site_label
    _atom_site_fract_x
    _atom_site_fract_y
    _atom_site_fract_z
    _atom_site_U_iso_or_equiv
    _atom_site_adp_type
    _atom_site_calc_flag
    _atom_site_refinement_flags
    _atom_site_occupancy
    _atom_site_disorder_assembly
    _atom_site_disorder_group
    N N1 0.1601(4) 0.4015(5) 0.7374(3) 0.0243(9) Uani d . 1 . .
    O O2 -0.1216(3) 0.4978(5) 0.6847(3) 0.0474(10) Uani d . 1 . .
    C C3 0.1854(5) 0.2927(6) 0.9142(4) 0.0283(12) Uani d . 1 . .
    O O1 0.3713(4) 0.3770(5) 0.5217(3) 0.0460(9) Uani d . 1 . .
    C C5 0.2722(5) 0.4920(7) 0.9416(4) 0.0340(12) Uani d . 1 . .
    H H5A 0.2952 0.5946 0.8934 0.041 Uiso calc R 1 . .
    C C6 0.2535(5) 0.4025(7) 0.5833(4) 0.0323(11) Uani d . 1 . .
    C C7 0.1517(5) 0.1443(7) 0.9894(4) 0.0340(13) Uani d . 1 . .
    H H7A 0.0933 0.0095 0.9740 0.041 Uiso calc R 1 . .
    C C8 0.1279(5) 0.2310(7) 0.8097(4) 0.0309(12) Uani d . 1 . .
    H H8A 0.0044 0.1977 0.8030 0.037 Uiso calc R 1 . .
    C C9 0.0262(5) 0.4666(6) 0.6652(4) 0.0310(11) Uani d . 1 . .
    C C10 0.2041(5) 0.1961(8) 1.0856(5) 0.0416(13) Uani d . 1 . .
    H H10A 0.1807 0.0959 1.1347 0.050 Uiso calc R 1 . .
    C C11 0.3251(6) 0.5415(8) 1.0386(4) 0.0437(14) Uani d . 1 . .
    H H11A 0.3842 0.6753 1.0551 0.052 Uiso calc R 1 . .
    O O3 0.3124(4) 0.0915(5) 0.6977(3) 0.0601(12) Uani d . 1 . .
    C C13 0.2908(5) 0.3940(8) 1.1107(4) 0.0418(13) Uani d . 1 . .
    H H13A 0.3259 0.4272 1.1762 0.050 Uiso calc R 1 . .
    C C14 0.3068(5) 0.3310(7) 0.6872(4) 0.0339(12) Uani d . 1 . .
    C C15 0.4755(5) 0.4379(9) 0.7300(4) 0.0503(14) Uani d . 1 . .
    H H15A 0.5033 0.3885 0.7966 0.075 Uiso calc R 1 . .
    H H15B 0.4645 0.5998 0.7284 0.075 Uiso calc R 1 . .
    H H15C 0.5654 0.3929 0.6919 0.075 Uiso calc R 1 . .
    C C16 0.0944(5) 0.4851(7) 0.5732(4) 0.0386(13) Uani d . 1 . .
    H H16A 0.0370 0.5450 0.5158 0.046 Uiso calc R 1 . .
    C C17 0.3234(7) 0.4610(10) 0.4231(4) 0.0636(16) Uani d . 1 . .
    H H17A 0.4160 0.4352 0.3842 0.095 Uiso calc R 1 . .
    H H17B 0.3001 0.6204 0.4255 0.095 Uiso calc R 1 . .
    H H17C 0.2223 0.3830 0.3942 0.095 Uiso calc R 1 . .
    C C19 0.2233(7) 0.0254(7) 0.7733(5) 0.0562(17) Uani d . 1 . .
    H H19A 0.3023 -0.0355 0.8266 0.067 Uiso calc R 1 . .
    H H19B 0.1414 -0.0921 0.7509 0.067 Uiso calc R 1 . .
loop_
    _atom_site_aniso_label
    _atom_site_aniso_U_11
    _atom_site_aniso_U_22
    _atom_site_aniso_U_33
    _atom_site_aniso_U_12
    _atom_site_aniso_U_13
    _atom_site_aniso_U_23
    N1 0.0233(17) 0.0272(18) 0.022(3) 0.0013(15) 0.0014(17) 0.0048(18)
    O2 0.0300(16) 0.069(2) 0.043(3) 0.0111(17) 0.0055(16) 0.0099(19)
    C3 0.026(2) 0.026(3) 0.034(4) 0.0031(18) 0.005(2) 0.002(2)
    O1 0.0494(19) 0.0528(19) 0.039(3) -0.0044(17) 0.0195(19) -0.003(2)
    C5 0.042(2) 0.023(2) 0.037(4) -0.001(2) 0.002(2) -0.003(3)
    C6 0.036(3) 0.029(2) 0.033(3) -0.012(2) 0.007(2) -0.005(2)
    C7 0.027(2) 0.029(3) 0.046(4) -0.0049(18) 0.004(3) -0.001(3)
    C8 0.034(2) 0.025(2) 0.033(4) -0.011(2) 0.001(2) -0.003(2)
    C9 0.029(2) 0.030(2) 0.034(3) -0.002(2) 0.004(2) 0.000(2)
    C10 0.035(3) 0.052(3) 0.036(4) 0.003(3) -0.001(3) 0.012(3)
    C11 0.054(3) 0.036(3) 0.039(4) -0.005(2) -0.008(3) -0.004(3)
    O3 0.068(2) 0.035(2) 0.086(4) 0.0224(16) 0.047(2) 0.020(2)
    C13 0.041(3) 0.058(3) 0.023(3) 0.013(3) -0.009(2) 0.004(3)
    C14 0.029(2) 0.030(3) 0.044(4) 0.010(2) 0.011(2) 0.006(2)
    C15 0.030(2) 0.078(4) 0.043(4) -0.004(3) 0.003(2) 0.004(3)
    C16 0.030(2) 0.042(3) 0.041(4) -0.001(2) -0.005(2) 0.007(3)
    C17 0.079(4) 0.074(4) 0.040(4) -0.025(3) 0.018(3) -0.004(4)
    C19 0.082(4) 0.032(3) 0.059(5) -0.006(3) 0.024(4) -0.003(3)
_geom_special_details
;
 All esds (except the esd in the dihedral angle between two l.s. planes)
 are estimated using the full covariance matrix.  The cell esds are taken
 into account individually in the estimation of esds in distances, angles
 and torsion angles; correlations between esds in cell parameters are only
 used when they are defined by crystal symmetry.  An approximate (isotropic)
 treatment of cell esds is used for estimating esds involving l.s. planes.
;
loop_
    _geom_bond_atom_site_label_1
    _geom_bond_atom_site_label_2
    _geom_bond_site_symmetry_2
    _geom_bond_distance
    _geom_bond_publ_flag
    N1 C9 . 1.410(5) ?
    N1 C8 . 1.455(5) ?
    N1 C14 . 1.465(5) ?
    O2 C9 . 1.230(4) ?
    C3 C5 . 1.389(5) ?
    C3 C7 . 1.402(6) ?
    C3 C8 . 1.497(7) ?
    O1 C6 . 1.329(5) ?
    O1 C17 . 1.448(7) ?
    C5 C11 . 1.378(7) ?
    C5 H5A . 0.9300 ?
    C6 C16 . 1.329(5) ?
    C6 C14 . 1.498(7) ?
    C7 C10 . 1.369(7) ?
    C7 H7A . 0.9300 ?
    C8 C19 . 1.538(6) ?
    C8 H8A . 0.9800 ?
    C9 C16 . 1.429(6) ?
    C10 C13 . 1.374(7) ?
    C10 H10A . 0.9300 ?
    C11 C13 . 1.366(7) ?
    C11 H11A . 0.9300 ?
    O3 C19 . 1.371(6) ?
    O3 C14 . 1.421(5) ?
    C13 H13A . 0.9300 ?
    C14 C15 . 1.519(6) ?
    C15 H15A . 0.9600 ?
    C15 H15B . 0.9600 ?
    C15 H15C . 0.9600 ?
    C16 H16A . 0.9300 ?
    C17 H17A . 0.9600 ?
    C17 H17B . 0.9600 ?
    C17 H17C . 0.9600 ?
    C19 H19A . 0.9700 ?
    C19 H19B . 0.9700 ?
loop_
    _geom_angle_atom_site_label_1
    _geom_angle_atom_site_label_2
    _geom_angle_atom_site_label_3
    _geom_angle_site_symmetry_1
    _geom_angle_site_symmetry_3
    _geom_angle
    _geom_angle_publ_flag
    C9 N1 C8 . . 119.6(3) ?
    C9 N1 C14 . . 107.9(4) ?
    C8 N1 C14 . . 109.3(3) ?
    C5 C3 C7 . . 117.2(5) ?
    C5 C3 C8 . . 123.4(4) ?
    C7 C3 C8 . . 119.5(4) ?
    C6 O1 C17 . . 115.5(4) ?
    C11 C5 C3 . . 121.7(5) ?
    C11 C5 H5A . . 119.2 ?
    C3 C5 H5A . . 119.2 ?
    O1 C6 C16 . . 133.2(5) ?
    O1 C6 C14 . . 115.8(4) ?
    C16 C6 C14 . . 111.0(4) ?
    C10 C7 C3 . . 120.6(4) ?
    C10 C7 H7A . . 119.7 ?
    C3 C7 H7A . . 119.7 ?
    N1 C8 C3 . . 115.3(3) ?
    N1 C8 C19 . . 101.3(4) ?
    C3 C8 C19 . . 113.5(4) ?
    N1 C8 H8A . . 108.8 ?
    C3 C8 H8A . . 108.8 ?
    C19 C8 H8A . . 108.8 ?
    O2 C9 N1 . . 122.0(4) ?
    O2 C9 C16 . . 129.5(5) ?
    N1 C9 C16 . . 108.5(3) ?
    C7 C10 C13 . . 121.0(5) ?
    C7 C10 H10A . . 119.5 ?
    C13 C10 H10A . . 119.5 ?
    C13 C11 C5 . . 120.0(5) ?
    C13 C11 H11A . . 120.0 ?
    C5 C11 H11A . . 120.0 ?
    C19 O3 C14 . . 110.3(4) ?
    C11 C13 C10 . . 119.5(5) ?
    C11 C13 H13A . . 120.2 ?
    C10 C13 H13A . . 120.2 ?
    O3 C14 N1 . . 104.6(3) ?
    O3 C14 C6 . . 112.3(4) ?
    N1 C14 C6 . . 102.6(3) ?
    O3 C14 C15 . . 111.0(4) ?
    N1 C14 C15 . . 113.2(4) ?
    C6 C14 C15 . . 112.6(4) ?
    C14 C15 H15A . . 109.5 ?
    C14 C15 H15B . . 109.5 ?
    H15A C15 H15B . . 109.5 ?
    C14 C15 H15C . . 109.5 ?
    H15A C15 H15C . . 109.5 ?
    H15B C15 H15C . . 109.5 ?
    C6 C16 C9 . . 108.7(5) ?
    C6 C16 H16A . . 125.7 ?
    C9 C16 H16A . . 125.7 ?
    O1 C17 H17A . . 109.5 ?
    O1 C17 H17B . . 109.5 ?
    H17A C17 H17B . . 109.5 ?
    O1 C17 H17C . . 109.5 ?
    H17A C17 H17C . . 109.5 ?
    H17B C17 H17C . . 109.5 ?
    O3 C19 C8 . . 109.2(4) ?
    O3 C19 H19A . . 109.8 ?
    C8 C19 H19A . . 109.8 ?
    O3 C19 H19B . . 109.8 ?
    C8 C19 H19B . . 109.8 ?
    H19A C19 H19B . . 108.3 ?
loop_
    _geom_torsion_atom_site_label_1
    _geom_torsion_atom_site_label_2
    _geom_torsion_atom_site_label_3
    _geom_torsion_atom_site_label_4
    _geom_torsion_site_symmetry_1
    _geom_torsion_site_symmetry_2
    _geom_torsion_site_symmetry_3
    _geom_torsion_site_symmetry_4
    _geom_torsion
    _geom_torsion_publ_flag
    C7 C3 C5 C11 . . . . 0.7(5) ?
    C8 C3 C5 C11 . . . . -179.1(4) ?
    C17 O1 C6 C16 . . . . 2.4(7) ?
    C17 O1 C6 C14 . . . . -175.9(4) ?
    C5 C3 C7 C10 . . . . -0.3(6) ?
    C8 C3 C7 C10 . . . . 179.5(4) ?
    C9 N1 C8 C3 . . . . -130.6(4) ?
    C14 N1 C8 C3 . . . . 104.4(4) ?
    C9 N1 C8 C19 . . . . 106.3(4) ?
    C14 N1 C8 C19 . . . . -18.6(5) ?
    C5 C3 C8 N1 . . . . -3.5(6) ?
    C7 C3 C8 N1 . . . . 176.7(3) ?
    C5 C3 C8 C19 . . . . 112.8(4) ?
    C7 C3 C8 C19 . . . . -67.0(5) ?
    C8 N1 C9 O2 . . . . 42.2(6) ?
    C14 N1 C9 O2 . . . . 167.8(4) ?
    C8 N1 C9 C16 . . . . -137.6(4) ?
    C14 N1 C9 C16 . . . . -12.0(4) ?
    C3 C7 C10 C13 . . . . -0.1(6) ?
    C3 C5 C11 C13 . . . . -0.7(6) ?
    C5 C11 C13 C10 . . . . 0.3(6) ?
    C7 C10 C13 C11 . . . . 0.1(6) ?
    C19 O3 C14 N1 . . . . -19.4(6) ?
    C19 O3 C14 C6 . . . . -129.9(5) ?
    C19 O3 C14 C15 . . . . 103.0(5) ?
    C9 N1 C14 O3 . . . . -107.5(4) ?
    C8 N1 C14 O3 . . . . 24.0(5) ?
    C9 N1 C14 C6 . . . . 9.9(4) ?
    C8 N1 C14 C6 . . . . 141.4(3) ?
    C9 N1 C14 C15 . . . . 131.5(4) ?
    C8 N1 C14 C15 . . . . -97.0(4) ?
    O1 C6 C14 O3 . . . . -74.1(5) ?
    C16 C6 C14 O3 . . . . 107.3(4) ?
    O1 C6 C14 N1 . . . . 174.2(3) ?
    C16 C6 C14 N1 . . . . -4.4(5) ?
    O1 C6 C14 C15 . . . . 52.1(5) ?
    C16 C6 C14 C15 . . . . -126.5(4) ?
    O1 C6 C16 C9 . . . . 179.0(4) ?
    C14 C6 C16 C9 . . . . -2.7(5) ?
    O2 C9 C16 C6 . . . . -170.5(4) ?
    N1 C9 C16 C6 . . . . 9.2(5) ?
    C14 O3 C19 C8 . . . . 8.1(6) ?
    N1 C8 C19 O3 . . . . 6.7(5) ?
    C3 C8 C19 O3 . . . . -117.5(5) ?
loop_
    _geom_hbond_atom_site_label_D
    _geom_hbond_atom_site_label_H
    _geom_hbond_atom_site_label_A
    _geom_hbond_site_symmetry_A
    _geom_hbond_distance_DH
    _geom_hbond_distance_HA
    _geom_hbond_distance_DA
    _geom_hbond_angle_DHA
    C15 H15C O2 1_655 0.96 2.54 3.301(4) 136.4
data_global
_journal_date_recd_electronic     2008-11-06
_journal_date_accepted     2008-11-28
_journal_name_full     'Acta Crystallographica, Section E'
_journal_year     2009
_journal_volume     65
_journal_issue      1
_journal_page_first     o27
_journal_page_last     o27
_journal_paper_category     QO
_journal_coeditor_code     WN2289
_publ_contact_author_name     'Ye Jian-Liang'
_publ_contact_author_address
;
The Key Laboratory for Chemical Biology of Fujian Province,
College of Chemistry and Chemical Engineering,
Xiamen University,
Xiamen, Fujian 361005, People's Republic of China
;
_publ_contact_author_email     yejl@xmu.edu.cn
_publ_contact_author_fax     '86-592-2185780'
_publ_contact_author_phone     '86-592-2180992'
_publ_section_title
;\
(3<i>S</i>,7a<i>R</i>)-7-Methoxy-7a-methyl-3-phenyl-2,3-dihydropyrrolo[2,1-b]\
oxazol-5(7a<i>H</i>)-one
;
loop_
    _publ_author_name
    _publ_author_address
    'Zheng, Jian-Feng'
;
The Key Laboratory for Chemical Biology of Fujian Province,
College of Chemistry and Chemical Engineering,
Xiamen University,
Xiamen, Fujian 361005, People's Republic of China
;
    'Jiang, Li-Jiao'
;
The Key Laboratory for Chemical Biology of Fujian Province,
College of Chemistry and Chemical Engineering,
Xiamen University,
Xiamen, Fujian 361005, People's Republic of China
;
    'Ye*, Jian-Liang'
;
The Key Laboratory for Chemical Biology of Fujian Province,
College of Chemistry and Chemical Engineering,
Xiamen University,
Xiamen, Fujian 361005, People's Republic of China
;
