# Supplementary material for: (3S,7aR)-7-Meth­oxy-7a-methyl-3-phenyl-2,3-dihydro­pyrrolo[2,1-b]oxazol-5(7aH)-one
Source: Acta Crystallogr Sect E Struct Rep Online. 2008 Dec 6;65(Pt 1):o27. doi: 10.1107/S1600536808040105 (PMC2967946; doi:10.1107/S1600536808040105)
Supplement: Supplementary file 2 [file e-65-00o27-Isup2.hkl]

# 
# h,k,l, Fc-squared, Fo-squared, sigma(Fo-squared) and status flag 
# 
data_I
_shelx_title ' JLL210H in P2(1)' 
_shelx_refln_list_code          4 
_shelx_F_calc_maximum       78.86 
_exptl_crystal_F_000       260.00 
_reflns_d_resolution_high  0.8412 
 
loop_ 
 _symmetry_equiv_pos_as_xyz 
 'x, y, z' 
 '-x, y+1/2, -z' 
 
_cell_length_a     7.8238 
_cell_length_b     5.9033 
_cell_length_c    13.7106 
_cell_angle_alpha  90.000 
_cell_angle_beta   96.597 
_cell_angle_gamma  90.000 
 
_shelx_F_squared_multiplier     1.000 
 
loop_ 
 _refln_index_h 
 _refln_index_k 
 _refln_index_l 
 _refln_F_squared_calc 
 _refln_F_squared_meas 
 _refln_F_squared_sigma 
 _refln_observed_status 
   2   0   0     3493.35     3394.13     19.27 o 
   3   0   0        0.02        5.67      4.82 o 
   4   0   0       81.28       80.15      6.01 o 
   5   0   0      220.12      228.86     11.97 o 
   6   0   0      148.42      134.17      9.96 o 
   7   0   0       46.96       41.45     15.04 o 
   8   0   0        0.92        5.42     11.02 o 
   9   0   0        0.67       -2.44     12.34 o 
   1   1   0     6218.46     5749.90     25.56 o 
   2   1   0     1097.19     1116.10      8.19 o 
   3   1   0       30.48       31.74      3.96 o 
   4   1   0      219.83      214.10      6.24 o 
   5   1   0      127.66      129.94      5.49 o 
   6   1   0        4.85        6.38      4.80 o 
   7   1   0       47.84       59.96      7.13 o 
   8   1   0        9.29       12.09      9.17 o 
   9   1   0        0.82       13.46     10.82 o 
   0   2   0     3110.33     2976.31     24.35 o 
   1   2   0      109.22      105.88      2.71 o 
   2   2   0        9.89        8.18      2.54 o 
   3   2   0      181.02      176.29      3.92 o 
   4   2   0       20.59       20.76      3.43 o 
   5   2   0      161.30      160.65      5.61 o 
   6   2   0        5.36        7.69      6.18 o 
   7   2   0        2.60        3.33      6.52 o 
   8   2   0       11.36       24.80      9.94 o 
   1   3   0      412.16      404.04      6.31 o 
   2   3   0      105.14      109.28      3.33 o 
   3   3   0       13.57       14.26      2.53 o 
   4   3   0       40.61       42.40      3.04 o 
   5   3   0        7.74        9.64      6.97 o 
   6   3   0        2.11        4.85      6.32 o 
   7   3   0       10.27       10.98      7.07 o 
   8   3   0        4.60        8.48      8.28 o 
   0   4   0       50.57       45.99      6.17 o 
   1   4   0      179.72      180.91      6.46 o 
   2   4   0       56.56       55.30      3.86 o 
   3   4   0       67.30       64.83      3.18 o 
   4   4   0        3.88        3.79      4.17 o 
   5   4   0       11.31       15.23      7.62 o 
   6   4   0       22.91       18.79      6.84 o 
   7   4   0        1.83       13.92      9.43 o 
   1   5   0        6.12       14.85      5.34 o 
   2   5   0       45.43       38.31      5.86 o 
   3   5   0        1.03        1.90      7.01 o 
   4   5   0       38.76       35.51      8.16 o 
   5   5   0       27.63       28.14     11.83 o 
   6   5   0        0.29        0.97     13.00 o 
   0   6   0        2.93       10.93      9.40 o 
   1   6   0        9.20       11.39      5.65 o 
   2   6   0       15.72       20.20      5.78 o 
   3   6   0        0.89        3.33      8.54 o 
   4   6   0        0.85        6.82     12.39 o 
  -9   0   1       23.06       37.77     11.97 o 
  -8   0   1       61.86       56.47     11.71 o 
  -7   0   1       13.44       12.75      9.51 o 
  -6   0   1       65.87       69.03      9.21 o 
  -5   0   1        3.52        6.46      9.74 o 
  -4   0   1       42.12       41.16     10.08 o 
  -3   0   1      292.03      289.62      7.35 o 
  -2   0   1     1064.25     1039.27     10.83 o 
  -1   0   1     1239.39     1252.62      8.58 o 
   2   0   1      318.65      331.13      8.22 o 
   3   0   1      612.34      593.80      9.32 o 
   4   0   1       45.03       36.13      5.44 o 
   5   0   1       32.80       34.63      5.96 o 
   6   0   1       14.02       19.85      5.40 o 
   7   0   1      108.39       98.66     17.65 o 
   8   0   1        4.73        1.28     10.51 o 
   9   0   1        0.00        8.52     11.48 o 
  -9   1   1       12.28       12.49      9.70 o 
  -8   1   1       29.44       27.20      9.26 o 
  -7   1   1       62.13       57.40      7.26 o 
  -6   1   1       56.47       55.72      6.17 o 
  -5   1   1       42.43       45.15      4.69 o 
  -4   1   1      309.12      333.11      6.50 o 
  -3   1   1     1293.10     1292.54     11.04 o 
  -2   1   1      864.64      839.08     12.21 o 
  -1   1   1      178.30      172.12      6.58 o 
   0   1   1     2253.67     2048.98     14.50 o 
   1   1   1      731.27      813.57     13.15 o 
   2   1   1     2170.29     2203.27     22.63 o 
   3   1   1       72.84       75.57      4.82 o 
   4   1   1      114.89      108.11      8.42 o 
   5   1   1        6.96       11.69      4.48 o 
   6   1   1      103.19      101.08      5.95 o 
   7   1   1        1.16        4.25      5.63 o 
   8   1   1        5.71        9.21      8.57 o 
   9   1   1        2.33        3.70     10.14 o 
  -8   2   1       15.16       21.09      9.90 o 
  -7   2   1        3.95       11.29      8.39 o 
  -6   2   1       67.62       69.44      6.79 o 
  -5   2   1      229.39      225.38      6.88 o 
  -4   2   1      314.84      315.30      7.50 o 
  -3   2   1      432.19      419.04      8.28 o 
  -2   2   1       43.46       44.41      2.77 o 
  -1   2   1      370.51      365.48      5.79 o 
   0   2   1     1438.50     1393.15      8.24 o 
   1   2   1      333.45      340.99      5.99 o 
   2   2   1      387.87      402.25      7.39 o 
   3   2   1       15.41       15.02      3.00 o 
   4   2   1       10.68       12.74      3.85 o 
   5   2   1       72.62       71.33      5.03 o 
   6   2   1       29.55       20.23      6.37 o 
   7   2   1       33.47       33.92      7.21 o 
   8   2   1        5.47        5.27      7.77 o 
  -8   3   1       51.73       50.83     10.21 o 
  -7   3   1        1.49        3.06      7.13 o 
  -6   3   1       17.83       19.53      6.33 o 
  -5   3   1       75.33       71.65      6.60 o 
  -4   3   1       41.72       39.08      3.25 o 
  -3   3   1       18.92       22.84      2.62 o 
  -2   3   1       92.24       85.56      3.23 o 
  -1   3   1      814.00      829.15      5.84 o 
   0   3   1      228.91      223.15      4.61 o 
   1   3   1      169.69      170.77      4.26 o 
   2   3   1      342.57      340.20      4.96 o 
   3   3   1        7.82       12.66      3.21 o 
   4   3   1       42.20       41.93      3.71 o 
   5   3   1        0.84        0.53      5.58 o 
   6   3   1       43.96       42.67      6.94 o 
   7   3   1        8.91       12.28      7.39 o 
   8   3   1       12.45       17.88      8.58 o 
  -7   4   1       10.85       15.93      9.53 o 
  -6   4   1        7.28       11.15      6.51 o 
  -5   4   1       17.31       16.95      6.14 o 
  -4   4   1       15.79       17.09      4.36 o 
  -3   4   1      106.45      111.46      3.59 o 
  -2   4   1      147.07      149.70      6.42 o 
  -1   4   1       61.02       60.78      4.62 o 
   0   4   1       46.14       50.00      5.41 o 
   1   4   1      161.64      165.66      7.41 o 
   2   4   1       53.73       46.66      3.66 o 
   3   4   1       45.21       44.72      3.59 o 
   4   4   1       13.14       13.57      4.88 o 
   5   4   1       60.10       56.30      8.46 o 
   6   4   1        1.32        4.33      6.96 o 
   7   4   1       13.28       11.64      9.92 o 
  -6   5   1        1.68       10.11     12.67 o 
  -5   5   1       15.16       19.94      8.94 o 
  -4   5   1        6.46       10.39      7.77 o 
  -3   5   1       28.80       25.62      7.82 o 
  -2   5   1        8.01       10.54      5.30 o 
  -1   5   1       13.52       13.16      5.32 o 
   0   5   1       50.24       50.73      5.14 o 
   1   5   1       52.58       54.37      5.92 o 
   2   5   1        7.92        7.91      5.57 o 
   3   5   1       76.93       78.31      6.44 o 
   4   5   1       20.96       24.71     10.77 o 
   5   5   1        6.82        9.24     11.51 o 
   6   5   1        3.32        0.88     12.94 o 
  -4   6   1        8.68       18.24      9.63 o 
  -3   6   1       13.44       13.60      8.28 o 
  -2   6   1        0.71        1.27      6.70 o 
  -1   6   1        0.90        8.23      6.25 o 
   0   6   1        7.19       12.60      6.57 o 
   1   6   1       11.20       12.96      5.68 o 
   2   6   1       61.24       58.47      8.05 o 
   3   6   1       12.84       10.17     11.38 o 
   4   6   1       20.90       28.40     12.76 o 
   0   7   1        1.93        4.13      9.02 o 
  -9   0   2       11.65       16.22     12.26 o 
  -8   0   2        0.11       -2.64     10.65 o 
  -7   0   2        2.06        2.93      8.40 o 
  -6   0   2        8.54       10.51      7.43 o 
  -5   0   2      280.86      271.20     14.88 o 
  -4   0   2       66.24       75.30      5.64 o 
  -3   0   2      126.10      148.75     14.40 o 
  -2   0   2     1319.19     1303.94     12.84 o 
   3   0   2      674.82      700.80     10.69 o 
   4   0   2      271.56      284.14      8.32 o 
   5   0   2        1.69        6.26      5.63 o 
   6   0   2       68.92       56.68      6.06 o 
   7   0   2       70.32       71.83     11.17 o 
   8   0   2        0.46       12.50     10.91 o 
   9   0   2        0.01        3.35     15.69 o 
  -9   1   2       12.28       16.10     10.39 o 
  -8   1   2       54.79       40.69      9.26 o 
  -7   1   2      105.75      100.60      9.16 o 
  -6   1   2       75.31       72.22      6.53 o 
  -5   1   2       24.18       21.45      4.42 o 
  -4   1   2      727.87      730.51     13.06 o 
  -3   1   2      179.94      166.42      9.13 o 
  -2   1   2     1000.69      952.31     11.56 o 
  -1   1   2      538.13      524.67      8.16 o 
   0   1   2     1182.11     1092.80     12.59 o 
   1   1   2     3290.19     3617.51     28.68 o 
   2   1   2      203.88      224.30     11.87 o 
   3   1   2      165.72      166.72      6.21 o 
   4   1   2      138.69      133.59      3.99 o 
   5   1   2       45.24       40.85      2.95 o 
   6   1   2       31.32       36.97      5.48 o 
   7   1   2       34.07       34.21      6.10 o 
   8   1   2        0.86        9.39      9.55 o 
  -8   2   2       24.59       23.31      9.74 o 
  -7   2   2       63.80       56.01      9.05 o 
  -6   2   2      116.06      109.41      7.15 o 
  -5   2   2       77.56       65.42      5.16 o 
  -4   2   2       31.68       29.57      4.73 o 
  -3   2   2      799.24      799.27     10.61 o 
  -2   2   2       61.07       61.32      4.36 o 
  -1   2   2       61.02       59.00      3.51 o 
   0   2   2       48.12       49.33      2.58 o 
   1   2   2      243.06      260.79     12.86 o 
   2   2   2       94.94      104.71      6.72 o 
   3   2   2      407.25      431.74     10.25 o 
   4   2   2       47.54       60.73      5.35 o 
   5   2   2       63.11       59.22      4.97 o 
   6   2   2       36.25       43.03      6.75 o 
   7   2   2        7.63        5.27      6.85 o 
   8   2   2        0.80       13.26     10.21 o 
  -8   3   2        1.52        0.63      9.28 o 
  -7   3   2      127.41      117.39      9.92 o 
  -6   3   2       53.66       51.74      6.05 o 
  -5   3   2       48.47       49.97      6.48 o 
  -4   3   2       35.18       32.60      3.24 o 
  -3   3   2       19.53       20.98      3.28 o 
  -2   3   2       29.83       28.40      2.43 o 
  -1   3   2       80.81       88.62      2.93 o 
   0   3   2      425.80      436.36      5.10 o 
   1   3   2      813.24      833.66      6.58 o 
   2   3   2      305.07      298.34      7.49 o 
   3   3   2      202.15      195.70      3.71 o 
   4   3   2        7.45        6.00      5.02 o 
   5   3   2       13.54       14.95      5.96 o 
   6   3   2       24.70       28.35      6.97 o 
   7   3   2       36.90       33.39      8.11 o 
   8   3   2        1.76        8.41      8.23 o 
  -7   4   2        0.63        0.88      8.18 o 
  -6   4   2       55.32       62.82      6.60 o 
  -5   4   2        4.83        7.23      6.23 o 
  -4   4   2       20.54       19.80      4.32 o 
  -3   4   2       88.05       83.81      3.99 o 
  -2   4   2        1.82        4.20      2.34 o 
  -1   4   2      265.70      263.43      4.35 o 
   0   4   2        5.68        8.02      4.98 o 
   1   4   2      114.14      108.75      6.37 o 
   2   4   2      209.65      184.44      9.62 o 
   3   4   2       27.48       30.76      3.78 o 
   4   4   2       63.98       71.00      6.03 o 
   5   4   2       54.73       51.29      8.70 o 
   6   4   2       85.50       66.25      7.94 o 
   7   4   2        4.11       10.68      9.92 o 
  -6   5   2        9.99        7.27      9.50 o 
  -5   5   2        3.17       12.91      9.07 o 
  -4   5   2        0.25        3.14      7.92 o 
  -3   5   2        3.10        2.75      7.40 o 
  -2   5   2       50.06       52.06      6.08 o 
  -1   5   2       63.31       55.54      6.99 o 
   0   5   2        9.42       20.86      6.71 o 
   1   5   2       42.40       46.17      5.91 o 
   2   5   2      250.30      255.03      9.72 o 
   3   5   2       19.30       19.35      6.56 o 
   4   5   2      100.98      100.93     12.52 o 
   5   5   2       41.15       21.64     12.07 o 
   6   5   2        2.33       16.58     13.42 o 
  -4   6   2        6.77        9.78      8.80 o 
  -3   6   2        9.13       11.88      9.75 o 
  -2   6   2        1.36        7.07      7.77 o 
  -1   6   2        2.32        4.60      7.35 o 
   0   6   2       22.62       22.07      7.84 o 
   1   6   2       93.08      107.99      9.20 o 
   2   6   2       18.21       18.58      7.92 o 
   3   6   2      156.22      146.06     24.67 o 
   4   6   2       13.66        0.49     12.21 o 
  -9   0   3        0.06       -2.05     16.97 o 
  -8   0   3       11.14       13.71     14.37 o 
  -7   0   3      375.95      363.43     14.94 o 
  -6   0   3       12.19       11.40      8.31 o 
  -5   0   3      315.61      337.72      8.94 o 
  -4   0   3        1.22        2.27      5.79 o 
  -3   0   3       58.90       59.74      6.74 o 
   3   0   3       55.91       62.48     10.53 o 
   4   0   3       11.34       10.14      5.73 o 
   5   0   3        4.79        7.05      5.23 o 
   6   0   3       92.03       86.93      6.74 o 
   7   0   3       18.38       18.35     10.42 o 
   8   0   3        1.71       -3.66     10.40 o 
  -9   1   3        7.14        8.00     12.09 o 
  -8   1   3       19.05       20.25      9.14 o 
  -7   1   3       17.45       14.49      7.96 o 
  -6   1   3       91.79       89.96      6.35 o 
  -5   1   3      274.38      282.68      7.58 o 
  -4   1   3       29.92       30.15      8.47 o 
  -3   1   3       90.33       91.22      3.40 o 
  -2   1   3      363.89      356.20      8.46 o 
  -1   1   3       17.00       11.14      4.95 o 
   0   1   3      221.54      216.44      9.49 o 
   1   1   3      573.93      615.80     16.21 o 
   2   1   3       59.79       63.93      9.79 o 
   3   1   3      219.09      237.74      9.57 o 
   4   1   3       60.11       61.94      4.08 o 
   5   1   3       18.75       16.55      3.33 o 
   6   1   3      213.78      222.35      7.31 o 
   7   1   3      114.39      107.98      6.98 o 
   8   1   3        2.11        9.10      8.71 o 
  -8   2   3       19.60       21.13      9.20 o 
  -7   2   3      168.58      162.24      8.61 o 
  -6   2   3       71.73       64.78      9.32 o 
  -5   2   3       73.19       69.88      5.93 o 
  -4   2   3      153.18      162.25      8.99 o 
  -3   2   3       45.93       41.58      4.82 o 
  -2   2   3      204.25      186.44      5.81 o 
  -1   2   3      220.49      219.70      6.77 o 
   0   2   3      675.14      654.43      9.11 o 
   1   2   3      342.92      376.79      9.92 o 
   2   2   3      241.71      249.10      9.11 o 
   3   2   3      119.45      110.70      5.83 o 
   4   2   3       52.85       49.31      5.69 o 
   5   2   3       14.67       13.99      4.69 o 
   6   2   3       27.62       22.03      6.54 o 
   7   2   3       32.20       28.47      7.52 o 
   8   2   3       19.58       17.65     10.58 o 
  -8   3   3       41.47       41.44      9.82 o 
  -7   3   3       21.18       20.08      7.13 o 
  -6   3   3      125.78      116.33      7.68 o 
  -5   3   3        8.67        7.91      5.32 o 
  -4   3   3        4.31        2.22      5.07 o 
  -3   3   3       24.40       21.18      3.94 o 
  -2   3   3      190.04      192.48      4.50 o 
  -1   3   3       91.01       95.82      3.18 o 
   0   3   3       78.88       84.43      4.71 o 
   1   3   3        0.49       -0.68      3.70 o 
   2   3   3       92.10       90.66      9.10 o 
   3   3   3       11.80       18.42      4.87 o 
   4   3   3       14.18       12.18      6.67 o 
   5   3   3       32.79       32.46      6.45 o 
   6   3   3      119.45      111.53      8.33 o 
   7   3   3        9.31       11.86      7.64 o 
  -7   4   3       20.33       23.33      7.60 o 
  -6   4   3        1.49        5.74      6.35 o 
  -5   4   3       22.07       23.73      6.63 o 
  -4   4   3       32.61       34.00      4.78 o 
  -3   4   3       30.85       30.57      3.61 o 
  -2   4   3      136.97      132.68      4.03 o 
  -1   4   3       77.48       71.27      4.07 o 
   0   4   3       17.76       17.06      2.30 o 
   1   4   3       14.38       12.42      2.15 o 
   2   4   3       63.62       59.68      4.02 o 
   3   4   3      118.61      114.39      5.15 o 
   4   4   3       78.64       76.35      5.86 o 
   5   4   3       75.62       78.81      7.50 o 
   6   4   3       29.14       26.61      7.57 o 
   7   4   3       20.79       18.60     10.16 o 
  -6   5   3       12.19       21.91     11.10 o 
  -5   5   3       26.22       27.33      8.93 o 
  -4   5   3       16.15       13.16      7.97 o 
  -3   5   3      127.30      120.93     10.95 o 
  -2   5   3       94.28       90.77      8.04 o 
  -1   5   3      152.34      149.67      8.59 o 
   0   5   3       62.14       62.29      9.39 o 
   1   5   3       34.12       40.02      6.92 o 
   2   5   3       10.25       10.76      6.89 o 
   3   5   3       26.01       32.37      7.05 o 
   4   5   3       13.98       19.78     11.10 o 
   5   5   3       35.97       32.17     12.83 o 
   6   5   3       21.18       20.18     13.71 o 
  -4   6   3       16.73       23.28     15.81 o 
  -3   6   3       13.70       11.81     10.75 o 
  -2   6   3       30.40       35.97      8.27 o 
  -1   6   3       10.20       17.89      9.27 o 
   0   6   3       49.27       47.41     10.39 o 
   1   6   3       78.06       71.22      8.69 o 
   2   6   3       33.96       45.15      8.66 o 
   3   6   3        8.55       10.69     11.82 o 
   4   6   3       11.03       19.87     12.74 o 
  -9   0   4        0.20       -0.35     14.51 o 
  -8   0   4       10.97       13.67     13.05 o 
  -7   0   4      251.15      242.08     19.75 o 
  -6   0   4       74.93       80.38      6.66 o 
  -5   0   4        2.12        9.69      6.21 o 
  -4   0   4      506.59      502.60     12.04 o 
  -3   0   4       37.80       45.19      7.24 o 
   4   0   4       53.99       34.77     10.66 o 
   5   0   4       12.82       15.37      5.58 o 
   6   0   4       59.24       53.26      6.59 o 
   7   0   4      148.01      155.05     12.81 o 
   8   0   4       66.91       80.80     12.68 o 
  -9   1   4        6.24        8.01     11.61 o 
  -8   1   4       21.98       34.47     10.74 o 
  -7   1   4       32.64       39.40      7.20 o 
  -6   1   4       52.36       50.17      6.50 o 
  -5   1   4      133.06      135.00      4.77 o 
  -4   1   4        8.20        9.83      3.23 o 
  -3   1   4      311.75      318.80      9.12 o 
  -2   1   4       54.00       51.60      6.85 o 
  -1   1   4       44.42       47.61      5.58 o 
   0   1   4      320.73      319.75     12.31 o 
   1   1   4      319.27      308.80     13.12 o 
   2   1   4       41.22       40.41     10.82 o 
   3   1   4      293.74      355.19     17.74 o 
   4   1   4       98.09      104.90      6.10 o 
   5   1   4       63.21       72.40      4.32 o 
   6   1   4       64.85       65.44      6.00 o 
   7   1   4        5.77        7.68      7.02 o 
   8   1   4       41.05       35.20      9.76 o 
  -8   2   4       30.04       33.17     10.41 o 
  -7   2   4      109.51      120.28      8.26 o 
  -6   2   4        2.01        9.24      5.73 o 
  -5   2   4       32.79       34.90      5.66 o 
  -4   2   4        2.79        7.00      6.23 o 
  -3   2   4       48.80       53.39      5.28 o 
  -2   2   4        8.31        3.95      3.93 o 
  -1   2   4       29.10       26.71      4.26 o 
   0   2   4       90.53       91.57      7.06 o 
   1   2   4       56.23       50.96      6.56 o 
   2   2   4      386.64      426.45     16.95 o 
   3   2   4      168.43      169.52      8.61 o 
   4   2   4       71.92       56.15      7.12 o 
   5   2   4       44.79       41.70      5.46 o 
   6   2   4       19.16       21.29      6.78 o 
   7   2   4        4.66       12.57      7.59 o 
   8   2   4        2.42        5.18     10.31 o 
  -8   3   4       49.78       40.65      9.30 o 
  -7   3   4       47.83       54.82      7.57 o 
  -6   3   4      116.79      109.97      7.56 o 
  -5   3   4      126.48      116.57      6.79 o 
  -4   3   4      143.91      135.03      9.09 o 
  -3   3   4       56.43       52.79      5.16 o 
  -2   3   4       29.80       28.86      4.00 o 
  -1   3   4       56.97       56.34      4.56 o 
   0   3   4      153.26      160.33      4.28 o 
   1   3   4       25.46       27.41      5.71 o 
   2   3   4       15.27       19.85      6.13 o 
   3   3   4       27.85       31.62      5.37 o 
   4   3   4       34.14       34.60      7.58 o 
   5   3   4        3.71        5.84      6.32 o 
   6   3   4       20.40       18.86      7.10 o 
   7   3   4        4.07        7.46      8.26 o 
  -7   4   4        1.50       11.78      7.82 o 
  -6   4   4       93.83      100.77      8.67 o 
  -5   4   4      100.92       92.22      7.44 o 
  -4   4   4       93.74       96.08      6.64 o 
  -3   4   4      238.32      249.02      7.44 o 
  -2   4   4       54.58       47.53      3.97 o 
  -1   4   4       66.54       65.85      3.13 o 
   0   4   4       48.98       47.12      3.82 o 
   1   4   4       88.39       87.06      5.08 o 
   2   4   4      103.49      101.82      4.89 o 
   3   4   4       22.90       20.62      4.40 o 
   4   4   4       36.25       34.27      5.69 o 
   5   4   4       14.68       13.79      6.82 o 
   6   4   4       10.82       15.55      9.56 o 
  -6   5   4        1.14        6.85     14.54 o 
  -5   5   4       25.54       17.18     15.19 o 
  -4   5   4       50.23       54.10     14.54 o 
  -3   5   4        6.24        5.91      7.93 o 
  -2   5   4      178.06      175.66     11.02 o 
  -1   5   4       27.74       25.59      7.98 o 
   0   5   4      221.98      206.77     15.37 o 
   1   5   4        4.23        6.10      6.84 o 
   2   5   4       37.53       44.40      7.51 o 
   3   5   4       58.64       62.02      7.90 o 
   4   5   4       17.85       17.21     11.08 o 
   5   5   4       10.41       12.67     12.21 o 
  -4   6   4        0.59        1.91     15.14 o 
  -3   6   4       13.38       22.83     13.28 o 
  -2   6   4        0.93        1.88      8.93 o 
  -1   6   4       77.91       55.63     10.59 o 
   0   6   4        7.54       18.95     10.15 o 
   1   6   4       44.41       36.82      8.63 o 
   2   6   4        8.94       14.41      8.33 o 
   3   6   4       11.00       15.36     12.14 o 
  -9   0   5        1.56       17.82     15.81 o 
  -8   0   5       23.96       19.21     15.42 o 
  -7   0   5       23.24       22.91     14.00 o 
  -6   0   5       18.87       22.74      6.41 o 
  -5   0   5        3.21        1.76      5.27 o 
  -4   0   5      183.40      186.18      9.39 o 
   4   0   5      135.68      171.81     14.07 o 
   5   0   5        1.95        5.67      5.61 o 
   6   0   5      111.56      119.30     11.87 o 
   7   0   5       18.85       30.61     10.35 o 
   8   0   5       22.62       29.59     11.55 o 
  -9   1   5       40.60       60.27     13.02 o 
  -8   1   5       11.44       14.66     10.26 o 
  -7   1   5       71.16       70.71      7.48 o 
  -6   1   5       70.42       71.47      7.02 o 
  -5   1   5       22.49       18.65      3.52 o 
  -4   1   5      134.64      126.30      5.05 o 
  -3   1   5       76.69       75.49      6.90 o 
  -2   1   5       79.08       77.21      9.43 o 
  -1   1   5      385.66      369.39      9.61 o 
   0   1   5      216.26      212.07     11.34 o 
   1   1   5      189.79      197.58     12.41 o 
   2   1   5      267.47      310.80     15.14 o 
   4   1   5       12.09       13.77      7.67 o 
   5   1   5        2.26        1.08      4.96 o 
   6   1   5       32.85       38.78      6.11 o 
   7   1   5       59.27       57.20      8.14 o 
   8   1   5       27.21       18.05     10.37 o 
  -8   2   5       13.20       30.88      8.61 o 
  -7   2   5        9.46        8.75      7.18 o 
  -6   2   5       41.64       50.27      7.45 o 
  -5   2   5       16.32       14.79      6.11 o 
  -4   2   5      220.79      226.05     20.70 o 
  -3   2   5       18.62       19.35      4.98 o 
  -2   2   5      487.51      531.27     14.42 o 
  -1   2   5      524.29      542.83      8.93 o 
   0   2   5      144.89      150.62      7.24 o 
   1   2   5      190.19      203.28      9.00 o 
   2   2   5        1.78        3.60      7.01 o 
   3   2   5       12.50       11.04     13.61 o 
   4   2   5        7.82       11.18      5.93 o 
   5   2   5       61.45       52.93      5.82 o 
   6   2   5       84.21       82.75      7.88 o 
   7   2   5      119.42      119.83     10.16 o 
   8   2   5       40.47       40.52     11.39 o 
  -8   3   5        2.87       11.45      9.00 o 
  -7   3   5        3.21        7.06      7.90 o 
  -6   3   5      126.82      126.97      8.58 o 
  -5   3   5      226.95      229.98     14.31 o 
  -4   3   5      121.89      114.23      8.78 o 
  -3   3   5      143.35      149.21      6.70 o 
  -2   3   5       27.37       26.63      5.58 o 
  -1   3   5      109.15      112.99      5.58 o 
   0   3   5      262.67      269.77      8.67 o 
   1   3   5      195.92      237.56      9.15 o 
   2   3   5      149.25      157.48      8.02 o 
   3   3   5       42.05       43.38      7.66 o 
   4   3   5       23.42       22.71      6.25 o 
   5   3   5       39.20       37.59      7.27 o 
   6   3   5       14.77       26.82      7.74 o 
   7   3   5        3.59        3.16      8.29 o 
  -7   4   5        8.63        3.15      8.33 o 
  -6   4   5       44.71       43.86      7.64 o 
  -5   4   5       67.40       69.36      7.53 o 
  -4   4   5       33.99       39.15      8.09 o 
  -3   4   5       98.58      102.85      6.32 o 
  -2   4   5       32.23       31.50      3.56 o 
  -1   4   5       18.97       22.45      3.27 o 
   0   4   5       74.82       76.78      5.07 o 
   1   4   5       63.06       64.72      4.96 o 
   2   4   5       39.96       41.52      5.02 o 
   3   4   5       19.22       17.37      5.66 o 
   4   4   5        6.02       15.14      8.00 o 
   5   4   5       15.43       12.92      7.10 o 
   6   4   5       22.54       24.76      9.77 o 
  -6   5   5        3.11        1.95     15.68 o 
  -5   5   5       12.91       12.30     12.93 o 
  -4   5   5       10.68       23.14     13.71 o 
  -3   5   5       19.93       21.46     11.65 o 
  -2   5   5       24.05       28.59      8.66 o 
  -1   5   5        6.69        7.42      8.26 o 
   0   5   5       15.92       21.59      6.74 o 
   1   5   5       27.05       23.98      7.39 o 
   2   5   5        4.62        7.91      7.30 o 
   3   5   5       26.80       26.93      7.54 o 
   4   5   5        0.93       -2.95     11.34 o 
   5   5   5        2.86        4.49     12.77 o 
  -4   6   5        6.51       11.47     15.33 o 
  -3   6   5        0.30       10.42     14.23 o 
  -2   6   5        0.02       11.77      9.80 o 
  -1   6   5        3.27        0.49      9.17 o 
   0   6   5        1.87        2.38      9.85 o 
   1   6   5        0.18        1.64      7.96 o 
   2   6   5        1.01        5.94      8.59 o 
   3   6   5        0.03        7.85     11.96 o 
  -8   0   6        2.62        8.68     15.73 o 
  -7   0   6      161.98      131.55     16.37 o 
  -6   0   6       40.48       41.80      6.97 o 
  -5   0   6       67.96       62.07     10.30 o 
  -4   0   6       75.60       77.58      8.12 o 
   4   0   6      193.98      183.00     17.56 o 
   5   0   6        1.66       -0.22      9.96 o 
   6   0   6        0.99       11.67     10.40 o 
   7   0   6        0.52       -2.11     11.30 o 
   8   0   6       46.82       41.21     13.36 o 
  -8   1   6       20.22       20.77     10.38 o 
  -7   1   6       20.52       24.18      7.01 o 
  -6   1   6      167.29      169.71      8.83 o 
  -5   1   6       22.47       23.85      4.11 o 
  -4   1   6      193.20      192.91      7.59 o 
  -2   1   6      320.53      347.15     10.36 o 
  -1   1   6      707.45      715.84     19.11 o 
   0   1   6      360.31      386.57     14.83 o 
   1   1   6      525.72      579.43     14.30 o 
   3   1   6      217.11      241.65     17.56 o 
   4   1   6      124.69      122.94      8.90 o 
   5   1   6       12.23       15.29      5.77 o 
   6   1   6      189.75      186.84      8.41 o 
   7   1   6       16.64       28.68      8.06 o 
   8   1   6        0.79        8.21     10.97 o 
  -8   2   6        7.33       11.65     11.52 o 
  -7   2   6       30.64       33.70      7.79 o 
  -6   2   6        5.26       10.01      6.82 o 
  -5   2   6       28.47       29.80      6.85 o 
  -4   2   6       77.56       80.76      6.62 o 
  -3   2   6      328.33      345.70     10.74 o 
  -2   2   6      198.97      217.29      8.70 o 
  -1   2   6       39.16       31.56      6.59 o 
   0   2   6      145.03      142.25     11.13 o 
   1   2   6      111.01      107.89      9.00 o 
   2   2   6       20.92       18.57     12.72 o 
   3   2   6       41.81       45.63      9.59 o 
   4   2   6       47.61       36.83      6.77 o 
   5   2   6      146.48      142.52      7.24 o 
   6   2   6       21.99       22.71      7.83 o 
   7   2   6       22.55       19.67      8.15 o 
  -8   3   6       17.17       24.43      9.48 o 
  -7   3   6       41.03       43.38      8.63 o 
  -6   3   6       39.39       39.90      7.45 o 
  -5   3   6        3.03        4.50      6.29 o 
  -4   3   6       66.07       56.32      6.44 o 
  -3   3   6       10.93       12.46      6.28 o 
  -2   3   6       38.56       36.59      5.45 o 
  -1   3   6       53.63       52.93      5.35 o 
   0   3   6       32.83       35.60      5.01 o 
   1   3   6       26.32       31.94      7.40 o 
   2   3   6       37.44       49.34      8.79 o 
   3   3   6       16.31       27.31      7.61 o 
   4   3   6       51.17       47.19      7.18 o 
   5   3   6        5.30        6.92      7.16 o 
   6   3   6       46.95       43.28      8.47 o 
   7   3   6        3.43       11.00      8.81 o 
  -7   4   6       17.99       21.08      8.32 o 
  -6   4   6       16.23       19.48      7.55 o 
  -5   4   6       55.01       52.64      7.08 o 
  -4   4   6       56.83       61.00      6.61 o 
  -3   4   6        4.71        7.60      5.77 o 
  -2   4   6       95.18      101.76      6.41 o 
  -1   4   6       18.77       19.21      4.16 o 
   0   4   6       28.95       35.49      5.84 o 
   1   4   6      237.86      237.41      7.17 o 
   2   4   6        9.89       12.67      7.18 o 
   3   4   6       15.32       27.27     10.18 o 
   4   4   6       11.56       11.07      6.88 o 
   5   4   6        6.82        8.92      7.49 o 
   6   4   6        2.30       11.63     10.32 o 
  -5   5   6       33.75       23.25     13.44 o 
  -4   5   6        0.03       -8.85     14.51 o 
  -3   5   6       53.83       58.12      9.77 o 
  -2   5   6        5.32       12.17      8.74 o 
  -1   5   6       26.82       31.16      9.21 o 
   0   5   6       39.09       39.33      7.45 o 
   1   5   6       21.24       23.36      7.80 o 
   2   5   6       18.33       22.73      7.93 o 
   3   5   6       17.01       16.14      7.94 o 
   4   5   6       14.51        9.93     12.00 o 
   5   5   6       13.13       20.65     13.15 o 
  -3   6   6        0.77       -2.88     13.53 o 
  -2   6   6        2.14       11.74     10.28 o 
  -1   6   6        8.52       15.30      9.87 o 
   0   6   6        4.26        1.48     10.36 o 
   1   6   6       12.16       18.40      8.79 o 
   2   6   6        6.36       12.76      9.14 o 
  -8   0   7       16.51       14.93     15.47 o 
  -7   0   7        7.52        5.96     13.07 o 
  -6   0   7        1.81        2.19      6.77 o 
  -5   0   7      279.66      278.76     10.19 o 
   4   0   7       23.55       17.82     11.53 o 
   5   0   7       63.00       54.70     11.00 o 
   6   0   7        1.37        5.02     10.53 o 
   7   0   7        4.44        5.39     11.83 o 
  -8   1   7        5.18       15.79     10.86 o 
  -7   1   7        8.22       10.94      9.98 o 
  -6   1   7       52.11       60.99      7.50 o 
  -5   1   7       44.14       48.75      4.77 o 
  -4   1   7       24.96       21.81      5.82 o 
  -3   1   7       84.11       86.92     11.65 o 
  -2   1   7      110.46      130.16     12.43 o 
  -1   1   7       72.75       75.24     12.42 o 
   0   1   7      295.94      285.97     15.11 o 
   1   1   7       12.64       13.29     12.55 o 
   2   1   7        5.10        4.05     12.31 o 
   3   1   7      116.97      110.83     10.79 o 
   4   1   7       46.61       52.23      9.01 o 
   5   1   7       26.50       21.40      6.90 o 
   6   1   7       30.53       25.94      6.72 o 
   7   1   7       11.63       14.16      8.31 o 
  -8   2   7       19.84       25.17     11.70 o 
  -7   2   7       21.50       17.91      8.08 o 
  -6   2   7       36.94       40.46      7.74 o 
  -5   2   7       81.12       76.07      7.34 o 
  -4   2   7       96.81       92.99      7.55 o 
  -3   2   7       29.10       27.29      6.76 o 
  -2   2   7      201.67      217.59     10.17 o 
  -1   2   7      108.53       98.27      7.91 o 
   0   2   7      109.00      109.60      8.07 o 
   1   2   7       36.05       28.19     12.76 o 
   2   2   7      291.77      272.47     19.00 o 
   3   2   7      120.54      112.09      8.63 o 
   4   2   7      211.61      199.01     10.84 o 
   5   2   7        9.12       16.03      7.50 o 
   6   2   7       27.99       42.06      8.05 o 
   7   2   7        1.45        9.88      8.59 o 
  -7   3   7       10.81        7.46      8.30 o 
  -6   3   7        7.38        4.49      7.32 o 
  -5   3   7       13.70        9.99      6.48 o 
  -4   3   7        4.83        5.90      5.64 o 
  -3   3   7      122.40      122.50      9.11 o 
  -2   3   7        4.33        5.58      5.38 o 
  -1   3   7      225.18      198.54     11.73 o 
   0   3   7       47.03       41.99      6.01 o 
   1   3   7      312.58      335.37     18.51 o 
   2   3   7       40.89       49.68      9.74 o 
   3   3   7      293.96      304.19     12.91 o 
   4   3   7        6.37       15.01      7.54 o 
   5   3   7       34.51       38.27      7.69 o 
   6   3   7       15.93       16.98      8.33 o 
  -6   4   7       16.39       19.78      7.70 o 
  -5   4   7       16.09       15.42      6.67 o 
  -4   4   7        3.71        9.29      6.21 o 
  -3   4   7       36.46       43.22      6.56 o 
  -2   4   7       21.66       26.86      7.91 o 
  -1   4   7        4.42       12.57      4.78 o 
   0   4   7       99.17       97.47      7.43 o 
   1   4   7       23.72       19.80      8.51 o 
   2   4   7      122.54      113.99      9.45 o 
   3   4   7       12.38       18.39      7.07 o 
   4   4   7       25.15       21.79      6.73 o 
   5   4   7        3.27       11.65      9.92 o 
   6   4   7        8.92       23.32     10.60 o 
  -5   5   7       19.63       22.94     14.99 o 
  -4   5   7       18.44       16.58     14.69 o 
  -3   5   7       14.52       20.09      9.42 o 
  -2   5   7       14.26        9.98      9.30 o 
  -1   5   7        1.53        4.23      9.15 o 
   0   5   7       10.61       16.52      7.65 o 
   1   5   7       20.35       23.09      7.99 o 
   2   5   7       12.38       14.69      8.47 o 
   3   5   7        8.91       10.70      8.33 o 
   4   5   7        0.70        7.48     12.43 o 
  -3   6   7        1.15        3.58     15.39 o 
  -2   6   7       14.85       16.12     10.01 o 
  -1   6   7        2.60        2.08      9.94 o 
   0   6   7       11.88       15.77     10.63 o 
   1   6   7        9.34        9.30      8.91 o 
   2   6   7       10.21       17.03      9.60 o 
  -8   0   8        0.64        9.46     14.53 o 
  -7   0   8        1.71        9.15     13.56 o 
  -6   0   8      144.03      136.95     16.78 o 
  -5   0   8       74.78       81.05      8.12 o 
  -4   0   8       10.51        6.95      9.92 o 
   3   0   8       92.60       93.53     14.35 o 
   4   0   8        5.72        8.40     15.13 o 
   5   0   8      109.58      120.86     13.09 o 
   6   0   8        6.51       13.69     11.68 o 
   7   0   8        5.75       11.13     12.77 o 
  -8   1   8        3.46       10.12     11.50 o 
  -7   1   8        2.66        9.47      8.87 o 
  -6   1   8       80.98       86.71      8.15 o 
  -5   1   8       89.21       78.24      7.01 o 
  -4   1   8       11.40       13.20      7.47 o 
  -3   1   8       51.35       55.93      7.84 o 
  -2   1   8       31.08       35.45      5.49 o 
   1   1   8       14.86       17.57      7.02 o 
   2   1   8       31.64       35.61     10.40 o 
   3   1   8      210.72      218.79     17.60 o 
   4   1   8      125.45      127.11     11.79 o 
   5   1   8        3.79        8.53      9.69 o 
   6   1   8        5.97       11.53      6.65 o 
   7   1   8        0.27       12.03      8.68 o 
  -8   2   8        2.70       12.58     11.50 o 
  -7   2   8        0.80        2.53      7.95 o 
  -6   2   8      104.83      110.27      9.01 o 
  -5   2   8       66.32       72.00      7.59 o 
  -4   2   8       18.74       24.02      6.60 o 
  -3   2   8      116.03      138.76      9.07 o 
  -2   2   8       23.37       23.39      7.74 o 
  -1   2   8        6.79        8.97     11.60 o 
   0   2   8       45.35       46.01     11.49 o 
   1   2   8       19.04       26.75      7.66 o 
   2   2   8       23.30       23.72      9.56 o 
   3   2   8       25.95       31.66     10.84 o 
   4   2   8        4.87        6.91      8.85 o 
   5   2   8       22.96       32.52      8.08 o 
   6   2   8       15.97       25.32      8.73 o 
   7   2   8        4.35       16.53      9.61 o 
  -7   3   8       17.07       12.86      8.31 o 
  -6   3   8       15.07       14.51      7.44 o 
  -5   3   8       82.96       85.78      8.04 o 
  -4   3   8       40.52       46.74      6.80 o 
  -3   3   8       17.00       20.75      6.31 o 
  -2   3   8        2.21        7.03      7.59 o 
  -1   3   8       26.46       26.08     10.37 o 
   0   3   8       58.58       55.00      8.57 o 
   1   3   8       29.04       21.06      8.34 o 
   2   3   8      120.06      111.56     11.65 o 
   3   3   8       82.87       98.69     10.11 o 
   4   3   8       29.66       29.26      7.73 o 
   5   3   8       31.37       44.17      8.65 o 
   6   3   8       17.63       22.37      9.14 o 
  -6   4   8       14.41       13.50      7.99 o 
  -5   4   8       14.00       19.50      6.99 o 
  -4   4   8       48.22       50.42      7.15 o 
  -3   4   8       17.51       22.99      5.72 o 
  -2   4   8       43.06       40.79      8.94 o 
  -1   4   8      107.02      111.87      7.85 o 
   0   4   8      148.52      145.63     15.36 o 
   1   4   8      165.35      175.00     12.00 o 
   2   4   8        0.18        2.81      6.85 o 
   3   4   8       59.04       59.97      8.36 o 
   4   4   8       36.49       44.11     10.19 o 
   5   4   8       20.94       25.00     10.62 o 
  -5   5   8        3.17        6.74     16.22 o 
  -4   5   8       34.37       36.31     13.87 o 
  -3   5   8       32.82       32.84     14.47 o 
  -2   5   8       33.88       34.92     14.14 o 
  -1   5   8       98.02       93.39     11.01 o 
   0   5   8       21.72       22.44      7.77 o 
   1   5   8       12.63       21.62      8.05 o 
   2   5   8       12.14       10.64      8.44 o 
   3   5   8       11.18       11.44      8.95 o 
   4   5   8        0.37        1.46     13.02 o 
  -2   6   8       12.90       15.82     11.25 o 
  -1   6   8        2.20       12.99     11.19 o 
   0   6   8       12.30       25.68     11.01 o 
   1   6   8        3.34        8.87     11.37 o 
  -8   0   9        0.33       19.54     14.55 o 
  -7   0   9        8.36       23.89     15.53 o 
  -6   0   9       37.27       48.25     13.84 o 
  -5   0   9       30.09       41.18     11.18 o 
  -4   0   9      102.00       99.52     13.45 o 
  -3   0   9       57.80       58.41     11.62 o 
   2   0   9        0.57       -1.77     11.29 o 
   3   0   9       54.86       37.45     16.48 o 
   4   0   9       46.68       47.19     14.72 o 
   5   0   9       13.45       26.85     11.81 o 
   6   0   9        3.05       11.68     12.84 o 
   7   0   9        8.13       19.24     12.87 o 
  -8   1   9        9.31       31.07     12.17 o 
  -7   1   9        7.05       15.94      9.68 o 
  -6   1   9       67.66       61.97      7.75 o 
  -5   1   9       63.32       58.34      7.35 o 
  -4   1   9       42.85       38.99      8.15 o 
  -3   1   9       70.05       76.67      8.77 o 
  -2   1   9        9.09       12.49      7.22 o 
  -1   1   9      260.56      240.10     11.58 o 
   0   1   9       16.46       15.97      6.89 o 
   1   1   9       27.88       22.34      6.18 o 
   2   1   9       28.17       14.82      9.53 o 
   3   1   9       10.68       15.04     10.56 o 
   4   1   9       44.36       34.80     12.88 o 
   5   1   9        8.07       12.84      9.64 o 
   6   1   9        4.00        6.02      7.57 o 
   7   1   9        7.11       15.50      9.57 o 
  -7   2   9        4.73       10.29      8.23 o 
  -6   2   9        5.67       10.21      7.25 o 
  -5   2   9       50.04       54.69      7.46 o 
  -4   2   9        0.46        2.79      6.07 o 
  -3   2   9       14.99       11.04      7.60 o 
  -2   2   9       45.26       49.30      8.93 o 
  -1   2   9       16.10       11.38      7.04 o 
   0   2   9        3.91        5.32      7.16 o 
   1   2   9      101.07       96.17     10.59 o 
   2   2   9      105.46       96.73     12.18 o 
   3   2   9      175.50      189.50     14.39 o 
   4   2   9       31.05       27.13      9.04 o 
   5   2   9       53.80       45.43      8.79 o 
   6   2   9       20.18       27.29      9.03 o 
  -7   3   9        4.49       10.90      8.69 o 
  -6   3   9       56.10       60.90      8.79 o 
  -5   3   9       13.29       12.74      7.17 o 
  -4   3   9       36.97       44.03      6.76 o 
  -3   3   9       47.06       50.19      6.33 o 
  -2   3   9        3.92       10.13      7.76 o 
  -1   3   9       46.09       47.16      8.43 o 
   0   3   9       39.05       35.25      7.33 o 
   1   3   9        7.11       -2.00      9.18 o 
   2   3   9       54.94       76.38     11.63 o 
   3   3   9       37.19       43.92      9.78 o 
   4   3   9      151.67      157.90     10.12 o 
   5   3   9       20.45       22.64      9.47 o 
   6   3   9       23.80       40.31      9.87 o 
  -6   4   9        7.41        8.17      7.81 o 
  -5   4   9       15.36       17.63      7.80 o 
  -4   4   9       25.22       17.71      7.09 o 
  -3   4   9       42.99       50.92      8.97 o 
  -2   4   9       43.15       51.34      7.03 o 
  -1   4   9       42.29       37.91      6.23 o 
   0   4   9        4.09        7.37      9.02 o 
   1   4   9       82.79       89.44      9.12 o 
   2   4   9        0.02       11.74      8.80 o 
   3   4   9       36.19       37.57      8.61 o 
   4   4   9        1.84        9.83      8.85 o 
   5   4   9       48.38       51.95     11.66 o 
  -4   5   9       17.62       15.29     15.41 o 
  -3   5   9       31.21       29.98     15.75 o 
  -2   5   9       25.59       28.58     15.27 o 
  -1   5   9        9.75        8.64     12.56 o 
   0   5   9       49.73       53.33      8.88 o 
   1   5   9       12.78       14.83      8.32 o 
   2   5   9        0.27        6.72      8.94 o 
   3   5   9       14.30       23.00     12.91 o 
  -7   0  10        9.94        8.44     15.29 o 
  -6   0  10        3.69       20.02     14.37 o 
  -5   0  10      198.27      180.90     17.76 o 
  -4   0  10       25.54       13.19      9.87 o 
  -3   0  10       38.89       34.17     11.61 o 
  -2   0  10      175.44      172.33     15.10 o 
  -1   0  10       62.09       53.09     13.36 o 
   0   0  10      105.41       91.13     13.63 o 
   1   0  10       25.86       18.37      7.85 o 
   2   0  10        2.68        7.97     15.54 o 
   3   0  10       34.79       37.15     17.89 o 
   4   0  10        2.57       -7.02     16.86 o 
   5   0  10       22.49       34.30     20.47 o 
   6   0  10       16.46       21.18     12.69 o 
  -7   1  10        5.80       11.34     10.46 o 
  -6   1  10       23.45       27.01      7.51 o 
  -5   1  10       18.83       14.02      6.98 o 
  -4   1  10       49.63       50.55      9.43 o 
  -3   1  10       10.82        9.27      5.74 o 
  -2   1  10       13.43       11.98      9.03 o 
  -1   1  10      167.25      146.73     11.36 o 
   0   1  10       70.56       61.92     10.23 o 
   1   1  10      294.09      270.97     14.39 o 
   2   1  10      122.51      143.84     13.83 o 
   3   1  10       21.61       26.27     11.54 o 
   4   1  10       10.82       13.56     10.54 o 
   5   1  10       13.22       12.85     11.10 o 
   6   1  10       35.11       35.74      8.31 o 
  -7   2  10        0.73        2.12      8.65 o 
  -6   2  10       49.36       59.02      8.50 o 
  -5   2  10       59.02       58.42      8.32 o 
  -4   2  10        6.08        6.17      6.37 o 
  -3   2  10       50.46       52.72      7.99 o 
  -2   2  10        9.70       11.89      7.78 o 
  -1   2  10        4.08        5.58      8.65 o 
   0   2  10       81.30       65.42      8.60 o 
   1   2  10      129.91      122.64     14.76 o 
   2   2  10       72.82       77.82     11.19 o 
   3   2  10       26.19       19.10     12.51 o 
   4   2  10       62.86       61.60     11.58 o 
   5   2  10        4.06       12.66     10.80 o 
   6   2  10        6.42       15.66      9.71 o 
  -6   3  10       20.37       28.58      8.81 o 
  -5   3  10        3.21       10.65      7.25 o 
  -4   3  10      166.93      168.32      8.42 o 
  -3   3  10       22.48       21.96      6.96 o 
  -2   3  10      120.55      111.24     10.40 o 
  -1   3  10       37.08       38.66      9.01 o 
   0   3  10       14.55       13.66      7.37 o 
   1   3  10      124.91      135.48     13.20 o 
   2   3  10       34.13       23.67     12.27 o 
   3   3  10       46.98       49.63     10.32 o 
   4   3  10       14.43       17.34     10.78 o 
   5   3  10       24.06       38.60      9.84 o 
  -5   4  10        3.73       12.94      8.34 o 
  -4   4  10       11.87       11.41      6.90 o 
  -3   4  10       79.63       67.82      8.67 o 
  -2   4  10       28.54       27.37      7.26 o 
  -1   4  10       14.94        8.99      7.46 o 
   0   4  10       15.53        8.04     10.23 o 
   1   4  10        6.63       12.05      8.49 o 
   2   4  10        6.41        3.45      9.28 o 
   3   4  10       14.36       16.09      8.81 o 
   4   4  10       14.82        9.96      9.46 o 
  -3   5  10        8.99       14.17     15.44 o 
  -2   5  10       17.79       20.75     15.67 o 
   0   5  10        4.34        7.33      9.39 o 
   1   5  10       10.25       18.74      8.90 o 
   2   5  10        7.16       19.40     12.81 o 
  -7   0  11        2.03        6.41     15.45 o 
  -6   0  11       13.54        9.28     14.26 o 
  -5   0  11      196.90      204.52     18.54 o 
  -4   0  11       13.36       18.35     10.34 o 
  -3   0  11      284.18      270.90     20.98 o 
  -2   0  11      158.77      133.47     16.96 o 
  -1   0  11        6.58       10.32      9.87 o 
   0   0  11       11.96       18.73     13.05 o 
   1   0  11        0.83        5.96     10.30 o 
   2   0  11        2.57        4.98     17.39 o 
   3   0  11       97.21       91.45     16.50 o 
   4   0  11       20.16       17.07     16.86 o 
   5   0  11        0.91       -4.29     18.35 o 
   6   0  11       42.44       36.37     14.78 o 
  -7   1  11       10.63       18.56     10.83 o 
  -6   1  11       10.67       13.08      7.92 o 
  -5   1  11       21.48       24.76      7.87 o 
  -4   1  11      260.16      300.22     14.33 o 
  -3   1  11       46.44       43.76      9.33 o 
  -2   1  11      140.99      137.96     11.68 o 
  -1   1  11       55.80       59.74      9.75 o 
   0   1  11      103.01       85.09     10.04 o 
   1   1  11       57.09       63.31     11.91 o 
   2   1  11       47.51       34.26     12.28 o 
   3   1  11        7.72        7.62     11.79 o 
   4   1  11       10.93        2.88     11.02 o 
   5   1  11       28.84       29.91     11.66 o 
  -7   2  11        5.25       11.91      9.44 o 
  -6   2  11        3.33       10.84      8.00 o 
  -5   2  11        5.17        6.68      7.83 o 
  -4   2  11       10.96       16.55      8.10 o 
  -3   2  11       57.62       48.18     14.67 o 
  -2   2  11      186.41      173.91     16.77 o 
  -1   2  11       18.91       12.04      8.79 o 
   0   2  11      180.42      169.82     11.73 o 
   1   2  11      157.36      125.58     12.41 o 
   2   2  11       16.07       31.98     11.10 o 
   3   2  11        0.71        6.81     13.26 o 
   4   2  11        0.11        8.24     11.26 o 
   5   2  11        1.16        9.01     12.01 o 
  -6   3  11        0.05       11.60      8.67 o 
  -5   3  11        1.78        0.96      7.82 o 
  -4   3  11       16.27       17.30      7.13 o 
  -3   3  11       63.14       49.47     10.34 o 
  -2   3  11        2.54        6.66      9.77 o 
  -1   3  11       79.99       76.32     10.17 o 
   0   3  11       10.05       12.97      7.15 o 
   1   3  11        4.77        6.40     10.85 o 
   2   3  11       27.35       21.86     11.10 o 
   3   3  11       18.50       28.21     10.68 o 
   4   3  11        4.29       12.27     10.74 o 
  -5   4  11        0.35        3.56      7.36 o 
  -4   4  11       10.61        2.83      8.25 o 
  -3   4  11       10.30       20.63      8.28 o 
  -2   4  11        4.66        9.70      8.12 o 
  -1   4  11        0.45        5.24      7.90 o 
   0   4  11       31.86       38.78     11.69 o 
   1   4  11       14.36       14.86     11.94 o 
   2   4  11        3.95       11.22     10.14 o 
   3   4  11        3.02        9.13     10.92 o 
  -2   5  11        4.66        6.26     14.06 o 
  -1   5  11        7.38       -0.35     15.26 o 
   0   5  11        8.85        4.73     10.59 o 
   1   5  11        2.98        6.40     10.62 o 
  -7   0  12        0.35        8.29     16.93 o 
  -6   0  12       29.89       47.05     16.84 o 
  -5   0  12       55.75       53.22     15.18 o 
  -4   0  12       78.97       90.13     11.70 o 
  -3   0  12      259.88      270.00     20.33 o 
  -2   0  12      324.66      309.78     22.32 o 
  -1   0  12      126.68      103.91     17.34 o 
   0   0  12       92.77       68.38     14.50 o 
   1   0  12       18.01       12.98     16.65 o 
   2   0  12      160.94      139.05     21.79 o 
   3   0  12        7.76       22.41     18.85 o 
   4   0  12       36.98       44.38     22.28 o 
   5   0  12        0.42       14.84     23.37 o 
  -6   1  12       13.45       13.09      8.11 o 
  -5   1  12       14.80       19.47      9.74 o 
  -4   1  12       68.14       71.34      8.00 o 
  -3   1  12      141.11      132.18     12.23 o 
  -2   1  12       78.66       77.32     11.02 o 
  -1   1  12      126.90      114.14     10.88 o 
   0   1  12       16.45       15.81     10.66 o 
   1   1  12        1.07        6.28     12.47 o 
   2   1  12        2.73        1.91     11.31 o 
   3   1  12       64.74       59.60     13.16 o 
   4   1  12        3.11        8.98     16.05 o 
   5   1  12        2.04        6.94     12.39 o 
  -6   2  12        3.44        7.26      8.83 o 
  -5   2  12        8.90       15.84      8.43 o 
  -4   2  12       15.57        9.94      8.26 o 
  -3   2  12        9.26       14.01     10.88 o 
  -2   2  12       51.62       36.24     11.10 o 
  -1   2  12       42.44       39.09      9.81 o 
   0   2  12       21.80       22.44      8.81 o 
   1   2  12        5.94       12.22     13.02 o 
   2   2  12       53.05       55.77     13.84 o 
   3   2  12       25.11       28.09     14.49 o 
   4   2  12       11.91       27.10     16.52 o 
  -5   3  12        5.13       10.95      7.92 o 
  -4   3  12        5.58       11.68      8.47 o 
  -3   3  12       24.47       29.72     10.78 o 
  -2   3  12       14.35       14.22     10.01 o 
  -1   3  12        8.52       10.41      9.76 o 
   0   3  12       13.46       22.42      7.81 o 
   1   3  12        1.61        8.56     12.82 o 
   2   3  12        8.21        8.60     13.06 o 
   3   3  12       20.95       25.80     13.62 o 
   4   3  12        0.27       17.28     11.97 o 
  -4   4  12        9.88       21.04      9.71 o 
  -3   4  12        4.93       14.43      8.98 o 
  -2   4  12       16.25       15.66      8.41 o 
  -1   4  12        5.63        8.72      8.53 o 
   0   4  12       25.29       28.87     12.95 o 
   1   4  12       19.23       32.19     13.06 o 
   2   4  12        2.04        3.10     10.51 o 
  -6   0  13       12.57        2.65     15.02 o 
  -5   0  13       50.54       69.60     16.79 o 
  -4   0  13        0.86        7.76     17.08 o 
  -3   0  13       28.98       32.77     17.11 o 
  -2   0  13        6.16        8.19     12.73 o 
  -1   0  13        2.15       12.33     15.69 o 
   0   0  13       40.08       37.36     16.81 o 
   1   0  13        3.34       -7.94     17.11 o 
   2   0  13        0.71        5.25     17.31 o 
   3   0  13        0.13       14.24     20.40 o 
   4   0  13        6.03       32.61     18.97 o 
  -6   1  13       40.47       64.27      9.47 o 
  -5   1  13        8.56       15.89      8.63 o 
  -4   1  13       28.94       24.10     12.04 o 
  -3   1  13        8.34       20.34     11.13 o 
  -2   1  13        7.06        3.19     10.22 o 
  -1   1  13       99.75       85.46     11.85 o 
   0   1  13       29.67       21.03      8.42 o 
   1   1  13      145.12      134.69     17.94 o 
   2   1  13       11.82        9.28     13.54 o 
   3   1  13        0.28       19.11     14.01 o 
   4   1  13        1.71        5.92     13.52 o 
  -5   2  13        5.16        7.41      7.95 o 
  -4   2  13        7.23        5.27     12.60 o 
  -3   2  13       16.41       21.48     12.29 o 
  -2   2  13       27.54       20.69     10.58 o 
  -1   2  13       39.01       31.74     10.82 o 
   0   2  13       74.98       62.18      8.76 o 
   1   2  13        4.06       18.75     13.22 o 
   2   2  13        2.04       20.48     14.73 o 
   3   2  13        7.78       10.23     13.95 o 
   4   2  13       12.77       16.41     16.48 o 
  -4   3  13       11.36       12.20      9.18 o 
  -3   3  13       13.63       26.06     12.67 o 
  -2   3  13       13.03       17.39     11.75 o 
  -1   3  13        4.41        5.64     11.89 o 
   0   3  13        9.95       25.16      8.73 o 
   1   3  13       43.61       41.93     13.33 o 
   2   3  13        9.28        9.84     14.31 o 
   3   3  13        8.79       20.69     16.39 o 
  -2   4  13        6.69       16.21      9.17 o 
  -1   4  13       11.13       18.04     10.31 o 
   0   4  13       36.51       39.57     14.02 o 
  -5   0  14       10.48       11.70     10.73 o 
  -4   0  14        0.47       -1.15     17.85 o 
  -3   0  14        3.05       14.80     17.40 o 
  -2   0  14        6.28       10.41     16.56 o 
  -1   0  14       10.18       17.53     16.78 o 
   0   0  14        7.07       10.48     10.34 o 
   1   0  14       10.82       13.54     20.25 o 
   2   0  14        4.21       12.29     21.08 o 
   3   0  14       23.71       46.79     19.98 o 
  -5   1  14        0.92        6.39     10.11 o 
  -4   1  14        3.50        7.28     11.44 o 
  -3   1  14        4.29        9.80     11.19 o 
  -2   1  14        8.15       16.51     11.96 o 
  -1   1  14        1.80       11.30     11.73 o 
   0   1  14       55.19       51.65      9.58 o 
   1   1  14        0.36       -2.57     15.00 o 
   2   1  14       10.52       16.34     14.23 o 
   3   1  14        3.65       -0.62     12.67 o 
  -4   2  14        0.64       -1.79     13.70 o 
  -3   2  14        3.89       11.55     12.04 o 
  -2   2  14        0.99        0.69     10.86 o 
  -1   2  14        7.56       12.51     10.90 o 
   0   2  14        7.80       11.78      9.13 o 
   1   2  14       11.57       11.70     14.09 o 
   2   2  14        3.09        7.97     13.71 o 
   3   2  14        1.25       13.27     16.50 o 
  -3   3  14        2.00        5.16     13.23 o 
  -2   3  14        3.49       17.51     12.01 o 
  -1   3  14        6.93       15.64     10.86 o 
   0   3  14       13.69       33.73     16.12 o 
   1   3  14       19.15       20.49     14.33 o 
  -4   0  15        0.75       12.22     16.76 o 
  -3   0  15       31.30       30.94     18.05 o 
  -2   0  15       10.53       12.29     17.49 o 
  -1   0  15        1.09       -0.34     16.90 o 
   0   0  15        2.30        9.93     14.63 o 
   1   0  15       21.10       42.04     24.51 o 
   2   0  15       11.43       10.31     24.52 o 
  -4   1  15        2.11        0.76     13.60 o 
  -3   1  15        8.93        9.27     11.98 o 
  -2   1  15        3.80       -1.43     11.66 o 
  -1   1  15        0.62        7.43     12.76 o 
   0   1  15        1.74        5.89      9.53 o 
   1   1  15        6.03       -0.16     16.90 o 
   2   1  15        7.43       15.30     18.04 o 
  -3   2  15        4.94        7.34     13.33 o 
  -2   2  15        3.56        9.61     13.55 o 
  -1   2  15        9.72       18.96     11.53 o 
   0   2  15        5.71       11.81      9.19 o 
   1   2  15        9.48       16.53     15.58 o 
  -2   0  16        4.52        9.59     20.43 o 
  -1   0  16        0.02       15.97     18.22 o 
   0   0  16        0.95        3.74     13.61 o 
  -2   1  16        1.44        1.59     13.11 o 
  -1   1  16        3.44       17.01     14.54 o 
   0   1  16       20.94       19.96      9.99 o 
                                                 
